# Supplementary material for: Portable Raspberry Pi Platform for Automated Interpretation of Lateral Flow Strip Tests
Source: Sensors (Basel). 2026 Jan 15;26(2):598. doi: 10.3390/s26020598 (PMC12845611; doi:10.3390/s26020598)
Supplement: Supplementary file 1 [file sensors-26-00598-s001.zip]

Archive with 1 entries (1 files):
- sensors-4071035-supplementary.pdf
